# Supplementary material for: Kefir and the Gut–Skin Axis
Source: Int J Environ Res Public Health. 2022 Oct 23;19(21):13791. doi: 10.3390/ijerph192113791 (PMC9653948; doi:10.3390/ijerph192113791)
Supplement: Supplementary file 1 [file ijerph-19-13791-s001.zip]

Archive with 1 entries (1 files):
- ijerph-1955535-supplementary.pdf
